# Supplementary material for: Cross-platform analysis of atrial fibrillation scientific videos: using composite index and a basic assessment scale
Source: Front Public Health. 2025 Apr 25;13:1507776. doi: 10.3389/fpubh.2025.1507776 (PMC12061937; doi:10.3389/fpubh.2025.1507776)
Supplement: Supplementary file 1 [file Table_1.xlsx]

## Sheet: Sheet1
Author Type	Year	Length	Views	Likes	Comments	Replies	AFSS-1Diagnose	AFSS-2Treatment	AFSS-3Management	Escore	JAMA	M-DISCERN
Tiktok
1	2024	00:01:28	759300	17500	1220	6	5			0	134	13
3	2024	00:04:35	1200000	228200	5186	0	15			1	34	13
1	2023	00:01:25	111600	3469	33	3	16	13		2	34	13
2	2022	00:00:29	64800	1487	85	11	2			0	34	13
1	2023	00:00:50	70700	1246	292	1		123		3	134	13
1	2022	00:00:32	218300	3239	209	0	136	13		3	134	13
1	2024	00:03:33	38700	2093	223	4	1356			3	134	13
1	2024	00:02:52	696700	10400	463	16	56	1		1	134	13
1	2023	00:00:54	53400	766	59	2	13			2	134	135
4	2022	00:01:13	37300	1020	62	3		2	4	0	134	13
1	2024	00:00:54	40500	1473	193	2	5			0	134	13
1	2023	00:01:06	68600	2141	29	6	156	1		2	134	134
4	2022	00:00:28	42700	1035	43	4	3			1	134	13
1	2022	00:00:42	56000	2498	165	3				0	1234	123
1	2023	00:01:22	605700	33200	77	3	15			1	134	13
1	2022	00:00:15	872300	40600	644	2	56			1	134	13
3	2023	00:00:13	22400	202	51	13		2		0	34	13
1	2022	00:00:32	20400	344	19	2	6		23	3	134	135
1	2022	00:00:15	662600	38100	107	13	1	23		1	134	13
1	2022	00:00:08	2200000	36700	562	0		2		0	14	13
3	2023	00:03:59	16600	495	128	27	3			1	4	13
1	2022	00:00:18	124300	1874	78	10				0	14	13
2	2023	00:00:55	383400	3069	266	0		2		0	14	13
3	2021	00:00:42	40800	5195	44	1				0	4	3
1	2023	00:00:54	74100	3924	251	42		3	1	1	14	13
2	2022	00:00:13	30100	499	27	1	3			1	14	13
4	2024	00:01:27	6200	76	20	7				0	1	0
1	2021	00:00:06	607000	37400	82	0		23		0	134	13
1	2023	00:01:25	115100	3524	36	1	1	123		4	134	13
3	2021	00:00:55	96700	4727	162	6	123		34	3	34	13
3	2023	00:01:14	411500	28700	206	11	1	1		1	34	13
3	2023	00:01:16	21300	774	35	0		2		0	34	13
3	2022	00:00:11	27600	173	26	1	1			1	34	0
3	2022	00:01:00	41200	2405	145	16				0
3	2024	00:00:07	12700	212	17	2	1			1	34	0
1	2023	00:01:31	2433	90	0	0	123	123		5	34	13
4	2023	00:01:42	4009	99	3	0				0			只有VD鱼油等辅助治疗
3	2023	00:01:09	26800	1167	19	0	135			2	34	13
3	2023	00:01:02	55200	3280	345	0	34			1	34	13
1	2023	00:05:38	47100	3133	101	5	13	123		5
1	2023	00:00:59	19800	531	38	8				0
4	2020	00:00:57	537300	34300	402	0				0	13	13
1	2023	00:03:00	3000000	86600	5302	0	12345			2	13	13
1	2023	00:00:45	80400	3028	40	0		123		3	13	13
1	2022	00:00:42	61000	2504	169	0		123		3	13	13
1	2022	00:00:56	632000	755	78	3		2		0	13	13
1	2022	00:00:39	42300	2559	14	3	2			0	13	13
2	2023	00:03:18	171500	2667	230	0		2		0	13	13
1	2022	00:00:15	192700	1968	387	0	3			1	13	0
1	2024	00:01:22	94400	6257	54	0		3	1	1	13	13
1	2024	00:00:08	20700	1803	24	0	5			0	13	13
3	2023	00:02:24	18700	711	25	1	135	123		5	13	13
1	2022	00:00:34	27100	486	19	1	3	1		1	13	13
1	2022	00:00:57	16100	749	53	6		2		0	13	13
4	2024	00:01:27	6208	76	20	0	13			2	13	13
1	2023	00:00:33	15700	741	20	0	15			1	13	13
3	2023	00:00:25	3584	122	19	0		2		0	13	13
1	2022	00:00:15	34600	1369	10	2	5			0	13	13
1	2024	00:00:08	3150	220	2	3	3			1	13	0
1		00:00:57	10500	376	47	1		2		0	13	13
1	2024	00:03:21	174300	1274	234	0	13456	1	2	4	13	13
4	2023	00:01:30	6343	101	13	0	3			1	13	13
1	2023	00:00:45	10900	299	42	7	135			2	13	13
1	2020	00:00:15	28100	810	13	0	1			1	13	13
1	2023	00:00:54	53800	769	60	2	135			2	13	13
3	2024	00:01:06	36200	1584	15	0	5			0	13	13
1	2023	00:00:48	14500	254	23	2	6	123		4	13	13
1	2024	00:00:57	1087	55	3	2	16			2	13	13
1	2022	00:01:39	2991	65	0	0	13			2	13	0
2	2023	00:00:54	138800	5814	28	4		123		3	13	13
1	2023	00:00:12	17600	570	0	0	5			0	13	13
1	2024	00:05:55	2825	168	0	0	1345	1		2	13	13
1	2022	00:00:12	24100	180	26	0	35			1	13	13
1	2023	00:01:00	200100	9401	33	10	5			0	13	13
1	2022	00:00:07	6044	56	2	0	13			2	13	13
3	2021	00:00:15	1706	97	14	0	1			1	13	13
3	2023	00:01:41	89300	5081	98	0	5			0	13	13
3	2023	00:00:32	84300	1707	19	0				0	0	0
1	2023	00:00:25	9849	174	46	5	13			2	13	0
YouTube										0
1	2020	00:16:30	322158	6705	144	0	12356	123		6	134	13
1	2020	00:01:45	82814	485	11	0	13	123		5	134	13
4	2014	00:03:31	80658	558	28	0	13	123	34	6	134	13
4	2022	00:06:32	68122	535	0	0	12356	123	134	8	134	1345
2	2022	00:12:59	158806	1198	129	0	12356	123	1	7	134	135
2	2016	00:06:24	120019	893	104	7	12356	123	1	7	134	1345
2	2024	00:37:57	15425	628	23	0	12356	123		6	4	13
2	2014	00:03:02	523826	5684	94	2	15	1		1	14	13
2	2022	00:04:13	22430	167	0	0	1236	123		6	134	1345
4	2022	00:02:53	112351	972	90	0	12356	13		3	14	14
4	2022	01:29:43	1054940	9639	669	0	12356	123	14	7	1234	12345
4	2019	00:07:39	225080	3368	73	18	12356	123	1	7	1234	1234
2	2021	00:08:12	96699	1298	40	0	2			0	134	135
2	2021	00:12:21	189668	2344	22	0			3	1	134	135
4	2014	00:08:05	275794	1877	240	1	123456	123	1234	9	1234	12345
4	2021	00:04:33	23908	173	2	0	123456	123	4	6	14	135
1	2020	00:18:28	57901	1238	64	0	12356	123	1	7	134	135
1	2023	00:13:59	818681	31000	6766	0	1345			2	1234	12345
4	2018	00:03:44	10750	152	4	0	1			1	134	12
4	2016	00:07:30	850318	12000	246	39	12356	123		6	134	13
4	2019	00:02:12	288056	看不见	看不见	看不见	12346	123		6	134	134
1	2022	00:05:17	109482	1471	23	2	1256	123		5	134	13
2		00:05:10	28465	262	1	0	6	123	12	6	134	135
4	2015	00:01:07	124291	看不见	看不见	看不见	16			2	134	134
4	2012	00:00:58	101455	看不见	关闭	关闭	16			2	134	13
2	2022	00:01:05	8711	60	10	0	1236		4	3	134	135
2	2013	00:02:37	40825	234	4	0	1			1	134	13
2	2023	00:03:24	109527	573	关闭	关闭	16	1		2	134	1
2	2021	00:38:35	2784794	28000	0	0	12356	123	134	8	134	135
4	2022	00:02:10	7731	38	2	0	16	1	1	3	134	135
4	2012	00:02:17	400521	1944	67	11	16			2	134	13
2	2021	00:00:49	4247	25	1	0	126			2	134	13
2	2023	00:08:53	19526	345	关闭	关闭	26	123	14	5	1234	12345
3	2021	00:02:23	6157	看不见	关闭	关闭	12			1	134	1345
2	2021	00:01:26	15246	110	关闭	关闭	1236	123		6	134	135
2	2020	00:09:10	9125	140	4	0	2	2	4	0	134	135
2	2017	00:03:31	5864	80	11	0	2			0	13	13
3	就介绍电复律的	00:02:29	851398	5829	212	0	12			1	134	134
2	2022	00:01:00	8036	57	关闭	关闭	12		4	1	13	13
4	2019	00:05:45	9637	看不见	关闭	关闭	1235		234	4	134	13
2	2022	00:05:45	27820	161	8	0	156	123	123	8	134	135
1	2023		5170	165	11	4	1356	123	4	6	134	1345
2	2017	00:03:07	47279	384	23	0	1	1	3	2	1234	1235
1	2019	00:08:40	188033	3258	204	4	2		4	0	134	13
2	2013	00:00:45	40838	看不见	关闭	关闭	4			0	134	135
4	2019	00:03:52	4063	看不见	关闭	关闭	136			3	13	13
4	2022	00:07:28	39901	780	10	1	12356	123	1	7	134	13
2	2024	00:03:54	4893	93	关闭	关闭	126	123		5	134	13
2	2017	00:00:59	220	3	0	0		2		0	1234	123
4	2017	00:01:23	909	5	0	0	3			1	134	135
4	2023	00:03:47	11760	87	0	0	136	123		6	14	135
2	2023	00:03:50	2129	29	关闭	关闭	123		4	2	134	13
2	2015	00:03:08	6622	38	0	0	3	2	3	2	134	13
2	2019	00:00:42	734	4	0	0	136	1		3	134	135
2	2015	00:02:30	8502	72	51	0	1	3	2	2	134	135
4	2024	00:03:19	9400	119	0	0		2		0	134	13
1		00:20:55	124655	2023	189	5		23	1234	3	134	135
2	2022	00:57:26	80668	953	54	0	12356	123	1234	9	14	1
4	2019	00:03:44	53175	看不见	看不见	看不见	56	13	23	3	1234	125
2	2017	00:01:17	16662	97	17	0		2		0	1234	135
2	2015	00:01:00	9171	19	0	0	3	1		1	134	1235
2	2021	00:03:20	15696	88	6	0	136	123		6	134	13
4	2014	00:35:00	1351	看不见	关闭	关闭	3			1	134	13
2	2020	1:58	24381	266	0	0	3	3		1	134	134
B 站										0
3	2020	00:04:01	8.8w	814	94	0	12356	123	1	7	4	135
3	2021	00:04:57	3.7w	772	40	1	136	123		6	4	13
1	2024	00:01:17	848	7	1	0	123456			3	4	135
1	2022	00:01:39	18.1w	6661	308	3	136			3	4	13
1	2022	00:05:27	1.4w	351	88	0	16	123	1	6	14	135
1	2022	00:02:03	2.6w	537	37	0	12356			3	4	13
3	2023	00:04:58	1610	15	1	0	1236	123	1	7	14	135
1	2024	00:02:09	9325	239	29	1	1356			3	4	13
1	2020	00:04:34	1.7w	308	74	1	15	13	1	2	14	135
3	2020	00:05:23	1w	148	34	5	345			1	14	135
1	2023	00:01:20	4234	48	6	0	13	1		2	4	13
3	2021	00:04:30	1.3w	356	56	7	1235	12		2	14	135
3	2021	00:05:09	8869	270	16	0	1235	1		2	14	13
3	2022	00:02:12	1075	9	1	0	3	1		1	4	135
3	2022	00:02:46	1397	14	1	0	13	12	1	3	4	13
1	2021	00:06:05	9629	240	29	1		123	1	4	14	135
1	2024	00:03:13	3.8w	3790	174	0	1	2		1	14	135
1	2023	00:01:31	2195	24	14	2	5			0	14	135
1	2023	00:03:01	2547	125	4	0	2345	123	4	4	4	13
1	2022	00:05:02	716	10	0	0	1234	123	134	4	24	1345
3	2022	00:03:41	4719	78	4	1	1235	13		2	24	123
3	2021	00:04:52	4.6w	967	47	1	13	123	1	3	4	13
1	2021	00:04:36	3276	29	1	0	2		4	0	14	13
1	2024	00:04:15	367	2	1	0	3	123	1	2	4	135
3	2021	00:04:55	9500	267	10	0	1			1	14	135
3	2022	00:02:25	1580	21	4	0	1	123	1	5	14	13
3	2022	00:05:08	2594	36	15	4	5			0	14	13
1	2024	00:03:03	8709	731	61	0	13	123		5	4	13
3	2022	00:04:54	628	10	0	0	1235	13	234	4	4	13
3	2023	00:04:49	92	1	0	0	135	123	1	3	4	135
1	2023	00:04:42	1106	18	0	0	135	123		5	14	135
3	2021	00:07:15	1391	15	0	0	1235	123	1	6	124	12345
1	2022	00:06:49	668	7	1	0	1235	123	1	3	14	135
3	2021	00:07:15	1404	15	0	0	123	123		5	1	135
3	2023	00:28:21	442	12	0	0	15			1	1	3
3	2024	00:37:58	11	0	0	0	123456	13		3	1	13
1	2023	00:06:49	223	5	0	0	236	123		5	1	13
3	2022	00:02:46	1450	15	1	0	1346	123		6	1	13
3	2023	00:17:23	637	4	0	0		2		0	14	35
3	2023	01:20:55	378	3	0	0		2		0	14	35
4	2023	00:01:22	519	7	0	0	5			0	1	1
1	2021	00:09:49	2180	10	2	0		2		0	14	13
4	2023	00:07:38	808	11	0	0	5			0	1	3
4	2021	00:05:09	8947	272	16	0	123456	123		6	124	1235
1	2023	00:05:17	333	8	2	0	136	1		3	13	13
4	2024	00:38:28	167	2	0	0	15			1	13	3
4	2021	00:00:31	35000	225	13	1	5			0	0	0
4	2022	00:06:44	2545	37	2	0	5			0	13	13
3	2021	00:07:15	1121	28	1	0	123	123		5	1	135
4	2021	00:02:29	340	5	0	0	136			3	13	13
3	2023	00:05:18	4414	153	20	3	135			2	13	13
4	2021	00:05:42	46000	968	47	0	1356	123		6	124	1235
3	2022	00:02:32	24000	179	17	0		2		0	13	13
3	2023	00:39:18	1782	33	2	0		2		0	13	13
3	2023	00:11:21	704	9	2	0		2		0	13	1
4	2021	00:04:54	9577	267	10	0	135			2	124	1235
3	2024	00:47:46	156	4	0	0	5	2		0	123	13
3	2017	00:07:31	3305	46	5	0	1235	123	1	6	13	1
1	2024	00:02:09	10000	692	45	0	135			2	13	13
1	2023	00:03:28	2549	75	15	0	5			0	123	135
3	2020	00:04:01	88000	821	94	0	13456	123	1	7	13	13
3	2022	00:03:41	4770	78	4	0	1356	123		6	13	1
1	2024	00:00:25	84	0	0	0	5			0	0	0
3	2024	00:01:13	337	9	0	0	15			1	1	13
4	2023	00:05:48	1672	17	0	0	13456	123	1	7	13	13
2	2023	00:01:12	94	0	0	0	15			1	0	0
4	2024	00:02:23	9	0	0	0	123456			3	13	135
1	2023	00:03:12	951	17	0	0	12346	13		3	13	13
1	2022	00:02:03	26000	544	39	0	1356			3	123	13
4	2023	00:03:40	1306	13	8	0	136			3	13	1
1	2023	00:02:40	229	2	0	0		2		0	1	1
3	2022	00:02:11	138	4	0	0	1356	123		6	13	1
1	2022	00:05:27	14000	359	89	0		123	1	4	13	13
4	2022	00:08:53	1215	9	2	0	1		1	2	13	1
4	2024	00:01:13	56000	2459	65	0	5			0	0	0
3	2020	00:05:23	10000	151	38	5	1345			2	13	135
1	2020	00:04:01	1958	26	2	0	123456	123	3	7	13	13
3	2022	00:02:12	1111	10	1	0	1236			3	13	13
4	2018	00:02:17	2310	15	4	0		2		0	1	0
1	2023	00:01:57	250	3	0	0		2		0	13	13
3	2023	00:41:44	8759	149	13	0	123456	123	13	8	1234	1235
1	2022	00:02:18	1094	9	0	0	1356			3	1	13
1	2024	00:02:04	117	0	0	0	1236	123		6	13	13
1	2023	00:00:31	328	2	0	0	13			2	0	0
3	2023	00:02:09	1534	45	3	0	135	2		2	13	13
2	2023	00:03:02	649	7	0	0	135	2		2	13	13
3	2023	01:09:02	1294	30	1	0	123456	123	13	8	1234	1235
4	2021	00:04:30	13000	356	56	0	13456	123		6	123	1235
4	2021	00:01:34	3916	30	1	0	135			2	13	1
1	2023	00:03:01	2582	125	4	0	123			2	13	13
1	2021	00:01:19	3458	34	0	0				0	0	0
3	2020	00:04:35	6463	117	5	0	2			0	13	13
4	2020	00:05:07	500	5	0	0		123		3	13	13
3	2021	00:01:18	1069	15	2	0				0	0	0
4	2023	00:01:48	116	0	0	0	3			1	1	0
1	2023	00:01:35	22	0	0	0	136			3	13	13
1	2024	00:00:47	101	1	0	0	136	1	3	4	1	13
3	2023	00:00:58	96	0	0	0	1			1	0	0
1	2024	00:01:07	10	0	0	0	136			3	1	1
4	2024	00:04:13	33	0	0	0	123456	123		6	13	13
抖音										0
1	2024	1900-10-29 00:03:03	5184960	352000	8955	1	1	1		1	1	134
1	2024	1900-10-29 00:01:47	68259.4	3011	93	0				0	4	13
1	2024	1900-10-29 00:02:28	165451	8524	311	0		13		0	14	13
1	2024	1900-10-29 00:01:08	29035.9	1011	141	0		1		0	14	13
1	2024	1900-10-29 00:02:35	2970	225	27	5	13	1		2	4	13
1	2023	1900-10-29 00:02:35	29201.4	3241	225	0			1	1	4	13
1	2023	1900-10-29 00:01:23	62007.8	2667	162	0			34	1	12	13
1	2024	1900-10-29 00:01:53	16461.6	1234	50	0		13	1	1	4	135
1	2024	1900-10-29 00:01:16	35189.3	1897	120	0		2		0	4	135
1	2024	1900-10-29 00:02:18	26957.7	2536	266	0		2	1	1	14	13
1	2023	1900-10-29 00:02:16	132096	5913	455	0	1	12	1	2	14	13
1	2024	1900-10-29 00:02:17	38673.8	4026	206	0		1		0	14	135
1	2024	1900-10-29 00:00:44	6925.73	517	23	0			4	0	14	13
1	2023	1900-10-29 00:02:13	27559.2	2015	153	0	1	1	3	2	14	13
1	2024	1900-10-29 00:05:01	222061	9397	379	0		123		3	4	13
1	2023	1900-10-29 00:03:08	49384	2072	163	0	12	1		1	4	13
1	2023	1900-10-29 00:00:54	26779.5	2635	469	0				0	14	13
1	2023	1900-10-29 00:04:59	3508.65	286	17	0	13	123		5	14	13
1	2023	1900-10-29 00:03:11	36959.8	2184	129	0	13	123		5	14	13
1	2024	1900-10-29 00:01:48	4601.61	223	17	0	1	12	1	2	4	135
1	2024	1900-10-29 00:02:14	55993.2	2557	68	0	12		3	2	14	13
1	2023	1900-10-29 00:01:59	41312.8	2207	197	0			1	1	14	135
1	2024	1900-10-29 00:02:23	2287.6	172	3	0		3	3	1	4	13
1	2023	1900-10-29 00:02:08	52642.3	4310	183	0		2		0	14	13
1	2024	1900-10-29 00:01:37	3568.15	268	15	0	4		4	0	14	135
1	2024	1900-10-29 00:01:03	16942.2	1017	71	0		1		0	14	13
1	2024	1900-10-29 00:01:10	13746.9	585	7	0	3	1		1	14	13
1	2024	1900-10-29 00:02:24	47693.8	2043	81	0	25		4	0	14	13
1	2024	1900-10-29 00:00:34	13471.8	1613	142	0		2		0	14	13
1	2024	1900-10-29 00:01:13	20095.4	1534	192	0		1		0	14	13
1	2024	1900-10-29 00:01:29	11496.9	945	104	0				0	14	13
1	2023	1900-10-29 00:01:11	28804.7	1259	158	0			3	1	14	13
1	2024	1900-10-29 00:01:18	19559.4	1271	75	0		2	3	1	14	13
1	2024	1900-10-29 00:01:43	28144.6	1590	65	0			2	1	14	13
1	2023	1900-10-29 00:00:53	90625.4	4326	199	0	35			1	14	13
1	2024	1900-10-29 00:06:57	158724	7330	397	0	125	2	1	2	4	13
1	2024	1900-10-29 00:05:00	80806.2	4505	641	0	1	123	1	5	14	13
1	2023	1900-10-29 00:04:00	61105.3	2610	168	0	5	1		0	4	135
1	2023	1900-10-29 00:05:31	159060	12000	426		2	1		0	14	13
1	2023	1900-10-29 00:01:45	29554.4	1638	149	0	1	23	4	1	14	135
1	2024	1900-10-29 00:00:28	34021	2116	117	0		2	4	0	14	13
1	2024	1900-10-29 00:00:38	3529.39	378	222	0			1	1	4	13
1	2024	1900-10-29 00:01:11	37821.7	1628	62	0	1	3	1	2	4	13
1	2024	1900-10-29 00:04:10	8663.3	553	45	1			3	1	4	13
1	2024	1900-10-29 00:03:11	862.08	48	1	0	12			1	14	13
1	2024	1900-10-29 00:01:15	12667.6	633	34	0				0	14	13
1	2023	1900-10-29 00:03:43	702834	46000	1164	0		123	1	4	4	135
1	2023	1900-10-29 00:01:08	8464.5	550	89	0	15	1		1	14	13
1	2023	1900-10-29 00:02:37	209297	11000	669	0	123	123		2	4	13
1	2023	1900-10-29 00:00:58	6395.84	368	99	0		2		0	14	13
1	2023	1900-10-29 00:02:08	340820	20000	689	0	15	2		1	4	13
1	2024	1900-10-29 00:03:13	1455295	155000	4744	0	1	2	1	2	24	134
1	2022	1900-10-29 00:01:18	30914.6	1241	140	0		123	1	4	4	13
1	2023	1900-10-29 00:03:28	35720.5	3132	56	0	5			0	14	13
1	2022	1900-10-29 00:05:26	783016	52000	1996	0		2	1	1	4	135
1	2022	1900-10-29 00:02:05	2090550	110000	3188	0	12	1		1	14	13
1	2023	1900-10-29 00:03:31	2850.99	339	0	0	1	1		1	14	13
1	2023	1900-10-29 00:04:21	39124.8	2626	97	2	5			0	4	13
1	2023	1900-10-29 00:02:44	7023.14	391	39	0			124	2	4	13
1	2021	1900-10-29 00:00:47	4257.54	217	26	0	2			0	4	13
1	2024	1900-10-29 00:01:08	613256	47000	1267	0		123		3	4	134
1	2023	1900-10-29 00:01:07	10302	487	35	0		3		0	14	13
1	2023	1900-10-29 00:01:29	21166.1	2174	133	0	1	3	1	2	14	13
1	2024	1900-10-29 00:01:12	25341.4	1579	80	0	345			1	14	13
1	2024	1900-10-29 00:00:51	4052.22	269	18	0	3			1	14	13
1	2023	1900-10-29 00:01:46	27427.4	1640	149	0	2	123	4	3	14	135
1	2023	1900-10-29 00:03:00	67083.5	3623	297	0	5	1	3	1	4	134
1	2024	1900-10-29 00:01:29	2435.63	156	30	0		3	1	1	4	13
1	2024	1900-10-29 00:04:30	27822.2	1161	58	0	2	123		3	3	13
1	2023	1900-10-29 00:04:46	86177.4	3486	304	0	2	12	4	0	4	13
1	2023	1900-10-29 00:01:32	1555.09	77	23	0	13	1		2	14	13
1	2023	1900-10-29 00:00:57	41526.3	2441	277			12		0	14	13
1	2024	1900-10-29 00:01:05	2183.2	258	29	0		1		0	14	13
1	2022	1900-10-29 00:01:13	123838	7276	353	0	13	123	4	5	4	13
1	2024	1900-10-29 00:02:09	530200	55000	1293	0	35			1	14	13
1	2024	1900-10-29 00:01:07	5023.05	243	7	0	13	1		2	14	13
1	2023	1900-10-29 00:02:54	174106	7678	270	0	2	1		0	4	13
1	2024	1900-10-29 00:07:03	30698	3687	144	0	12	12	1	2	14	13
1	2021	1900-10-29 00:01:55	12816.5	721	41	0	13	1		2	4	13
1	2020	1900-10-29 00:01:03	98742.3	7050	641	0	135	1		2	4	13
1	2023	1900-10-29 00:01:05	20900.4	1056	94	0		1		0	14	13
1	2023	1900-10-29 00:01:03	25439.5	1551	42	0				0	14	13
1	2024	1900-10-29 00:01:29	2070.18	106	11	0		1		0	14	13
1	2023	1900-10-29 00:01:40	1756.03	86	7	0			4	0	14	13
1	2023	1900-10-29 00:01:33	2888.86	176	10	0	13	1		2	14	13
1	2021	1900-10-29 00:00:51	4509.35	297	22	0	1			1	14	13
1	2023	1900-10-29 00:00:44	20285.9	1010	92	0	2			0	4	13
1	2023	1900-10-29 00:05:31	249852	12000	426	0	2	1		0	14	13
1	2023	1900-10-29 00:00:22	5636.96	394	29	0	1			1	14	13
1	2023	1900-10-29 00:07:06	5018.57	402	13	0		12		0	14	13
1	2023	1900-10-29 00:02:05	8465.6	738	69	0				0
1	2024	1900-10-29 00:02:30	38989.1	2192	88	0	135			2	14	13
1	2022	1900-10-29 00:03:14	327497	23000	747	0	3			1	14	13
1	2024	1900-10-29 00:00:47	43510.7	2097	207	0		1		0	4	13
1	2021	1900-10-29 00:02:56	15015.8	1053	55	0	2	123		0	4	13
1	2024	1900-10-29 00:02:31	61630.1	2909	342	0		123	1	4	14	13
1	2023	1900-10-29 00:00:46	86330.6	5960	206	0		3		0	14	13
1	2023	1900-10-29 00:01:17	19587.9	1279	201	0		1		0	14	13
1	2024	1900-10-29 00:01:31	28076.3	1817	149	0	2	1		0	14	13
1	2022	1900-10-29 00:01:44	5891.91	359	2	0	3		4	1	14	13
1	2024	1900-10-29 00:00:35	19694.7	1241	105	0		1		0	14	13
1	2023	1900-10-29 00:01:07	5921.56	317	32	0	1			1	14	13
1	2023	1900-10-29 00:01:01	17344.3	1001	108	0		1	1	1	14	13
